# Supplementary material for: Comparative Analysis of Chloroplast Genomes of “Tiantai Wu-Yao” (Lindera aggregata) and Taxa of the Same Genus and Different Genera
Source: Genes (Basel). 2024 Feb 20;15(3):263. doi: 10.3390/genes15030263 (PMC10970223; doi:10.3390/genes15030263)
Supplement: Supplementary file 1 [file genes-15-00263-s001.zip]

Archive with 2 entries (2 files):
- Figure S1-S3.pdf
- Table S1-S3.xlsx
