# Supplementary material for: Comparative Analysis of Chloroplast Genomes of “Tiantai Wu-Yao” (Lindera aggregata) and Taxa of the Same Genus and Different Genera
Source: Genes (Basel). 2024 Feb 20;15(3):263. doi: 10.3390/genes15030263 (PMC10970223; doi:10.3390/genes15030263)
Supplement: Supplementary file 1 [file genes-15-00263-s001.zip › Table S1-S3.xlsx]

## Sheet: Table S1
Table S1 Details of chloroplast genomes for 39 species
Species	Accession number	Genome Size (bp)	Notes
Lindera aggregata	PP199190	152713	This research
Lindera angustifolia	OK328173	152836
Lindera benzoin	MH220730	152478	UNVERIFIED
Lindera chienii	NC_063700	152744
Lindera chunii	NC_045254	152694
Lindera communis	NC_045255	152668
Lindera erythrocarpa	MN428457	152916
Lindera floribunda	NC_045257	152551
Lindera fragrans	NC_061953	152739
Lindera glauca	NC_035953	152780
Lindera latifolia	MH220733	152779	UNVERIFIED
Lindera limprichtii	MN453266	152696	UNVERIFIED
Lindera megaphylla	NC_045258	152762
Lindera metcalfiana	NC_045259	152893
Lindera nacusua	NC_045260	152762
Lindera neesiana	NC_045261	152502
Lindera obtusiloba	NC_045262	152772
Lindera praecox	NC_045263	152728
Lindera pulcherrima var. attenuata	MG581450	153679
Lindera pulcherrima var. hemsleyana	MT801093	152710
Lindera pulcherrima	MN453268	152693	UNVERIFIED
Lindera reflexa	NC_045264	153006
Lindera robusta	MH220738	152852	UNVERIFIED
Lindera rubronervia	NC_045265	152885
Lindera sericea	NC_045266	153028
Lindera thomsonii var. velutina	MN453270	152673	UNVERIFIED
Lindera thomsonii	MN453272	152626	UNVERIFIED
Actinodaphne henryi	MW367222	152666
Cinnamomum glanduliferum	NC_057217	152726
Laurus nobilis	NC_034700	152750
Litsea cubeba	NC_048954	152725
Machilus yunnanensis	NC_028073	152622
Nectandra angustifolia	MF939340	150749	UNVERIFIED
Neolitsea confertfolia	MW367216	154036
Persea americana	NC_031189	152723
Phoebe bournei	NC_034926	152853
Cinnamomum camphora	MH050970	152721
Cinnamomum insularimontanum	NC_060651	152775
Cinnamomum parthenoxylon	MH050971	152760
Rosa anemoniflora	OR502860	156578

## Sheet: Table S2
Table S2 Characteristics of 36 chloroplast genomes in Lauraceae
Species	Total length (bp)	LSC(bp)	IRs(bp)	SSC(bp)	total GC(%)	Total genes(unique)	PCGs(unique)	tRNA(unique)	rRNA(unique)
Lindera aggregata	152713	93742	20090	18791	39.2	125(112)	81(78)	36(30)	8(4)
Lindera angustifolia	152836	93726	20082	18946	39.2	125(112)	81(78)	36(30)	8(4)
Lindera benzoin	152478	93573	20048	18809	39.2	125(112)	81(78)	36(30)	8(4)
Lindera chienii	152744	93767	20067	18843	39.1	125(112)	81(78)	36(30)	8(4)
Lindera chunii	152694	93724	20066	18838	39.2	125(112)	81(78)	36(30)	8(4)
Lindera communis	152668	93680	20047	18894	39.2	125(112)	81(78)	36(30)	8(4)
Lindera erythrocarpa	152916	93921	20071	18853	39.1	125(111)	81(78)	36(29)	8(4)
Lindera floribunda	152551	93532	20107	18805	39.2	125(112)	81(78)	36(30)	8(4)
Lindera fragrans	152739	93711	20067	18894	39.2	125(112)	81(78)	36(30)	8(4)
Lindera glauca	152780	93809	20065	18850	39.2	125(111)	81(78)	36(29)	8(4)
Lindera latifolia	152779	93792	20070	18847	39.2	125(111)	81(78)	36(29)	8(4)
Lindera limprichtii	152696	93748	20066	18816	39.2	125(112)	81(78)	36(30)	8(4)
Lindera megaphylla	152762	93676	20066	18954	39.2	125(112)	81(78)	36(30)	8(4)
Lindera metcalfiana	152893	93881	20078	18856	39.2	125(112)	81(78)	36(30)	8(4)
Lindera nacusua	152762	93740	20066	18890	39.2	125(112)	81(78)	36(30)	8(4)
Lindera neesiana	152502	93558	20066	18812	39.2	125(112)	81(78)	36(30)	8(4)
Lindera obtusiloba	152772	93702	20080	18910	39.1	125(112)	81(78)	36(30)	8(4)
Lindera praecox	152728	93701	20067	18893	39.2	125(112)	81(78)	36(30)	8(4)
Lindera pulcherrima	152693	93725	20066	18836	39.2	125(112)	81(78)	36(30)	8(4)
Lindera pulcherrima var. attenuata	153679	93743	20068	19800	39.2	125(112)	81(78)	36(30)	8(4)
Lindera pulcherrima var. hemsleyana	152710	93751	20073	18813	39.2	125(112)	81(78)	36(30)	8(4)
Lindera reflexa	153006	93145	20474	18913	39.2	125(112)	81(78)	36(30)	8(4)
Lindera robusta	152852	93860	20063	18866	39.1	125(112)	81(78)	36(30)	8(4)
Lindera rubronervia	152885	93754	20091	18949	39.1	125(112)	81(78)	36(30)	8(4)
Lindera sericea	153028	93166	20474	18914	39.2	125(112)	81(78)	36(30)	8(4)
Lindera thomsonii	152626	93669	20066	18825	39.2	125(112)	81(78)	36(30)	8(4)
Lindera thomsonii var. velutina	152673	93711	20066	18830	39.2	125(112)	81(78)	36(30)	8(4)
Actinodaphne henryi	152666	93730	20066	18804	39.1	125(111)	81(78)	36(29)	8(4)
Cinnamomum glanduliferum	152726	93638	20114	18860	39.1	125(112)	82(79)	35(29)	8(4)
Laurus nobilis	152750	93381	20200	18969	39.1	125(111)	81(78)	36(29)	8(4)
Litsea cubeba	152725	93673	20064	18924	39.2	126(113)	82(79)	36(30)	8(4)
Machilus yunnanensis	152622	93675	20074	18799	39.2	125(111)	81(78)	36(29)	8(4)
Nectandra angustifolia	150749	93783	19292	18382	39.2	129(112)	85(79)	36(29)	8(4)
Neolitsea confertfolia	154036	93713	20781	18761	39.2	125(111)	81(78)	36(29)	8(4)
Persea americana	152723	93795	20052	18824	39.1	125(111)	81(78)	36(29)	8(4)
Phoebe bournei	152853	93777	20074	18928	39.1	125(111)	81(78)	36(29)	8(4)

## Sheet: Table S3
Table S3 Gene annotation of Lauraceae chloroplast genome
Category	Gene group	Gene name
Photosynthesis	Subunits of photosystem I	psaA,psaB,psaC,psaI,psaJ
	Subunits of photosystem II	psbA,psbB,psbC,psbD,psbE,psbF,psbH,psbI,psbJ,psbK,psbL,psbM,psbN,psbT,psbZ
	Subunits of NADH dehydrogenase	ndhA*,ndhB*(2),ndhC,ndhD,ndhE,ndhF,ndhG,ndhH,ndhI,ndhJ,ndhK
	Subunits of cytochrome b/f complex	petA,petB*,petD*,petG,petL,petN
	Subunits of ATP synthase	atpA,atpB,atpE,atpF*,atpH,atpI
	Large subunit of rubisco	rbcL
Self-replication	Proteins of large ribosomal subunit	#rpl22,rpl14,rpl16*,rpl2*,rpl20,rpl23,rpl32,rpl33,rpl36
	Proteins of small ribosomal subunit	rps11,rps12**(2),rps14,rps15,rps16*,rps18,rps19,rps2,rps3,rps4,rps7(2),rps8
	Subunits of RNA polymerase	rpoA,rpoB,rpoC1*,rpoC2
	Ribosomal RNAs	rrn16S(2),rrn23S(2),rrn4.5S(2),rrn5S(2)
	Transfer RNAs	trnA-UGC*(2),trnC-GCA,trnD-GUC,trnE-UUC,trnF-GAA,trnG-GCC,trnG-UCC*,trnH-GUG,trnI-CAU,trnI-GAU*(2),trnK-UUU*,trnL-CAA(2),trnL-UAA*,trnL-UAG,trnM-CAU,trnN-GUU(2),trnP-UGG,trnQ-UUG,trnR-ACG(2),trnR-UCU,trnS-GCU,trnS-GGA,trnS-UGA,trnT-GGU,trnT-UGU,trnV-GAC(2),trnV-UAC*,trnW-CCA,trnY-GUA,trnfM-CAU
Other genes	Maturase	matK
	Protease	clpP**
	Envelope membrane protein	cemA
	Acetyl-CoA carboxylase	accD
	c-type cytochrome synthesis gene	ccsA
	Translation initiation factor	infA
	other	-
Genes of unknown function	Conserved hypothetical chloroplast ORF	#ycf1,#ycf2,ycf1,ycf2,ycf3**,ycf4
Notes: Gene*:Gene with one introns;Gene**:Gene with two introns;#Gene:Pseudo gene;Gene(2):Number of copies of multi-copy genes;
